# Supplementary material for: Quality by Design Approach for Hot-Melt Extrusion Coupled Fused Deposition Modeling (HME-FDM) 3D Printing: A Systematic Review
Source: Pharmaceutics. 2026 May 2;18(5):569. doi: 10.3390/pharmaceutics18050569 (PMC13210715; doi:10.3390/pharmaceutics18050569)
Supplement: Supplementary file 1 [file pharmaceutics-18-00569-s001.zip]

Archive with 1 entries (1 files):
- pharmaceutics-4240900-supplementary.pdf
